# Supplementary material for: Influence of Pollen Nutrition on Honey Bee Health: Do Pollen Quality and Diversity Matter?
Source: PLoS One. 2013 Aug 5;8(8):e72016. doi: 10.1371/journal.pone.0072016 (PMC3733843; doi:10.1371/journal.pone.0072016)
Supplement: Table S1 — List of pesticides analyzed in the pollen diets. (XLSX) [file pone.0072016.s001.xlsx]

## Sheet: Feuil1
1-naphtyl
2-Phenylphenol
Acephate
Acetamipride
Aclonifen
Acrinathrine
Alachlore
Aldicarb
Ametryn
Amitraze
Anthraquinone
Atrazine
Azaconazole
Azimsulfuron
Azinphos-ethyl
Azinphos-methyl
Azoxystrobine
Benalaxyl
Benfluraline
Benfuracarb
Benoxacor
Bensulfuron-methyl
Benthiavalicarb-isopropyl
Bifenazate
Bifenox
Bifenthrine
Biphenyl
Bispyribac-Sodium
Bitertanol
Boscalide
Bromacil
Bromophos-ethyl
Bromophos-methyl
Bromopropylate
Bromuconazole
Bupirimate
Buprofezin
Butafenacil
Butoxycarboxim
Butralin
Buturon
Cadusaphos
Captafol
Captan
Carbaryl
Carbendazim
Carbetamide
Carbofenothion
Carbofuran
Carbosulfan
Carboxin
Chlorbenside
Chlordane
Chlorfenson
Chlorfenvinphos
Chloridazon
Chlorobenzilate
Chlorothalonil
Chloroxuron
Chlorpropham(+3Chloroanilin)
Chlorpyrifos
Chlorpyrifos-methyl
Chlorthal
Chlorthiamid
Chlorthiophos
Chlortoluron
Chlozolinate
Cinosulfuron
Clethodim
Clodinafop
Clofentezine
Clomazone
Cloquintocet
Coumaphos
Cyanazine
Cyazofamide
Cycloxydime
Cycluron
Cyfluthrine
Cyhalofop-butyl
Cyhalothrine
Cypermethrine
Cyprodinil
DDT
Deltamethrine
Demeton-S
Demeton-S-methyl
Desmedipham
Desmetryn
Diafenthiuron
Dialifos
Diallate
Diazinon
Dichlobenil
Dichlofenthion
Dichlofluanide
Dichlorvos
Diclobutrazol
Diclofop-methyl
Dicofol
Dieldrin
Diethofencarb
Difenacoum
Difenoconazole
Diflufenican
Dimetachlor
Dimethenamid-P
Dimethoate
Dimethomorphe
Diniconazole
Diphenylamine
Disulfoton-sulfone
Diuron
DMST
Dodine
Edifenphos
Emamectin
Endosulfan
Endrin
Epoxyconazole
EPTC
Ethidimuron
Ethion
Ethoprophos
Ethoxyquin
Etoxazole
Etrimphos
Famoxadone
Famphur
Fempropathrine
Fenamidone
Fenamiphos
Fenamiphos-sulfone(+sulfoxide)
Fenarimol
Fenazaquin
Fenbuconazole
Fenchlorphos
Fenitrothion
Fenoxaprop-ethyl
Fenoxycarbe
Fenpiroximate
Fenpropidine
Fenpropimorphe
Fenson
Fensulfothion-oxon
Fenthion(+sulfone+sulfoxide)
Fenthion-oxon(+sulfone+sulfox.)
Fenuron
Fenvalerate
Fenvalerate
Fipronil
Flazasulfuron
Flonicamid
Fluazifop
Fluazinam
Fludioxonil
Flufenacet
Flufenoxuron
Fluometuron
Fluoxastrobin
Fluquinconazole
Flurochloridone
Fluroxypyr-methylhexyl
Flurtamone
Flusilazole
Fluthiacet-methyl
Flutriafol
Fluvalinate
Folpet
Fomesafen
Fonofos
Foramsulfuron
Forchlofenuron
Formetanate
Fuberidazole
Furalaxyl
Furathiocarb
Halosulfuron-methyl
HCB
HCH
HCH
Heptachlore
Heptenophos
Hexaconazole
Hexazinone
Hexythiazox
Hydramethylnon
Imazalil
Imazaquin
Imidachlopride
Indoxacarb
Iodofenphos
Iprodione
Iprovalicarb
Isofenphos-ethyl
Isofenphos-methyl
Isopropaline
Isoprothiolane
Isoproturon
Isoxaflutole
Isoxathion
Kresoxim-methyl
Lenacil
Linuron
Lufenuron
Malathion
Mandipropamide
Mecarbam
Mepanipyrim
Mesosulfuron
Metalaxyl
Metamitron
Metazachlor
Metconazole
Methabenzthiazuron
Methamidophos
Methidathion
Methiocarb-sulfoxide
Methomyl
Methoxychlor
Methoxyfenozide
Metobromuron
Metolachlor
Metoxuron
Metrafenone
Metsulfuron-methyl
Mevinphos
Molinate
Monalide
Monocrotophos
Monolinuron
Monuron
Myclobutanil
Napropamide
Neburon
Nicosulfuron
Nitrofen
Norflurazon
Novaluron
Nuarimol
Oxadiazon
Oxadixyl
Oxamyl
Oxasulfuron
Oxyfluorfen
Paclobutrazol
Paraoxon-ethyl
Parathion-ethyl
Parathion-methyl
Pencycuron
Pendimethaline
Permethrine
Perthane
Phenmedipham
Phenothrine
Phosalone
Phosmet
Phosphamidon
Phoxim
Phtalimide
Picolinafen
Picoxystrobine
Pinoxadene
Piperonyl
Pirimicarb
Pirimiphos-ethyl
Pirimiphos-methyl
Prochloraz
Procymidone
Profenophos
Prometryn
Propachlor
Propamocarb
Propanil
Propaquizafop
Propargite
Propazine
Propetamphos
Propham
Propiconazole
Propoxur
Propyzamide
Prosulfocarb
Prosulfuron
Prothioconazole
Prothiophos
Prothoate
Pyraclostrobine
Pyraflufen-ethyl
Pyrazophos
Pyridaben
Pyridaphenthion
Pyridate
Pyrimethanil
Pyriproxyfen
Quinalphos
Quinomethionate
Quinoxyfen
Quintozene
Quizalofop-ethyl
Rotenone
Sebuthylazine
Simazine
Spinosad
Spirodiclofen
Spiromesifen
Spiroxamine
Sulfosulfuron
Sulfotep
TCMTB
Tebufenozide
Tebufenpyrad
Tebutam
Tecnazene
Tefluthrine
Tepraloxydim
terbufos
Terbufos-sulfoxide
Terbumeton
Terbuthylazine
Terbutryne
Tetrachlorvinphos
Tetraconazole
Tetrahydrophtalimide
Tetramethrine
Thiabendazole
Thiachloprid
Thiamethoxam
Thiophanate-methyl
Tolclofos-methyl
Tolylfluanid
Transfluthrin
Triadimefon
Triallate
Triazamate
Triazophos
Trichloronat
Tricyclazole
Tridemorphe
Trifloxystrobine
Trifloxysulfuron
Triflumizole
Trifluraline
Triflusulfuron-methyl
Triforine
Triticonazole
Vinclozoline(+3,5dichloroanilin)
Warfarin
